# Supplementary material for: High-fidelity steganography in EEG signals using advanced transform-based methods
Source: PeerJ Comput Sci. 2025 May 26;11:e2900. doi: 10.7717/peerj-cs.2900 (PMC12192647; doi:10.7717/peerj-cs.2900)
Supplement: Supplemental Information 1 [file peerj-cs-11-2900-s001.zip]

Archive with 1 entries (1 files):
- code.py
