# Supplementary material for: High-fidelity steganography in EEG signals using advanced transform-based methods
Source: PeerJ Comput Sci. 2025 May 26;11:e2900. doi: 10.7717/peerj-cs.2900 (PMC12192647; doi:10.7717/peerj-cs.2900)
Supplement: Supplemental Information 1 [file peerj-cs-11-2900-s001.zip › code.py]

import numpy as np
import pywt
from sklearn.metrics import mean_squared_error
import string
import random
import os
import mne
import pandas as pd
from skimage.metrics import structural_similarity as ssim
import scipy.stats as stats

def calculate_psnr(original, reconstructed):
    mse = mean_squared_error(original, reconstructed)
    if mse == 0:
        return float('inf')
    max_signal = np.max(np.abs(original))
    psnr = 20 * np.log10(max_signal / np.sqrt(mse))
    return psnr

def calculate_prd(original, reconstructed):
    return 100 * np.sqrt(np.sum((original - reconstructed) ** 2) / np.sum(original ** 2))

def calculate_correlation(original, reconstructed):
    return np.corrcoef(original.flatten(), reconstructed.flatten())[0, 1]

def calculate_ed(original, reconstructed):
    return np.linalg.norm(original - reconstructed)

def calculate_ncc(original, reconstructed):
    numerator = np.sum(original * reconstructed)
    denominator = np.sqrt(np.sum(original ** 2) * np.sum(reconstructed ** 2))
    return numerator / denominator

def calculate_ber(original, reconstructed):
    threshold = (np.max(original) + np.min(original)) / 2
    original_binary = (original > threshold).astype(int)
    reconstructed_binary = (reconstructed > threshold).astype(int)
    ber = np.sum(original_binary != reconstructed_binary) / len(original_binary)
    return ber

def calculate_ssim(original, reconstructed):
    return ssim(original, reconstructed, data_range=original.max() - original.min())

def calculate_confidence_interval(data, confidence=0.95):
    n = len(data)
    mean = np.mean(data)
    std_err = stats.sem(data)
    h = std_err * stats.t.ppf((1 + confidence) / 2, n - 1)
    return mean, std_err, (mean - h, mean + h)

def encode_private_info(Q):
    Bin = ''.join(format(ord(c), '08b') for c in Q)
    Bin_array = np.array([int(bit) for bit in Bin])
    return Bin_array

def decode_private_info(Bin_array):
    bits = ''.join(str(int(round(bit))) for bit in Bin_array)
    chars = [chr(int(bits[i:i+8], 2)) for i in range(0, len(bits), 8)]
    Q = ''.join(chars)
    return Q

def generate_tent_keys(length, r=2, x0=0.123456789, skip=100):
    x = x0
    for _ in range(skip):
        if x < 0.5:
            x = r * x
        else:
            x = r * (1 - x)
    P = np.zeros(length)
    for i in range(length):
        if x < 0.5:
            x = r * x
        else:
            x = r * (1 - x)
        P[i] = x
    P = np.clip(P, 0.05, 0.95)
    return P

def generate_private_info(length=45):
    characters = string.ascii_letters + string.digits
    weights = [2/3 if char in string.ascii_letters else 1/3 for char in characters]
    return ''.join(random.choices(characters, weights=weights, k=length))

def process_eeg_signal_ndwpt(signal):
    signal = signal / np.max(np.abs(signal))
    Q = generate_private_info()
    Bin = encode_private_info(Q)
    P = generate_tent_keys(len(Bin))
    Bin_star = Bin * P

    try:
        coeffs = pywt.swt(signal, 'haar', level=1, start_level=0, axis=-1)
        if not coeffs:
            raise ValueError("Wavelet transform failed to produce coefficients.")
        cA1, cD1 = coeffs[0]
    except Exception as e:
        raise ValueError(f"Wavelet transform error: {e}")

    cA1_original_length = len(cA1)
    N = int(np.ceil(np.sqrt(cA1_original_length)))
    required_length = N * N
    if cA1_original_length < required_length:
        cA1_padded = np.pad(cA1, (0, required_length - cA1_original_length), 'constant')
    else:
        cA1_padded = cA1[:required_length]
    cA1_matrix = cA1_padded.reshape((N, N))

    U1, S1, V1t = np.linalg.svd(cA1_matrix)
    Sigma1 = np.diag(S1)

    Sigma1_star = Sigma1.copy()
    off_diag_indices = np.where(~np.eye(N, dtype=bool))
    num_off_diag = len(off_diag_indices[0])
    if len(Bin_star) > num_off_diag:
        raise ValueError("Private data is too long to embed in Sigma1 off-diagonal elements.")
    for idx, (i, j) in enumerate(zip(off_diag_indices[0], off_diag_indices[1])):
        if idx < len(Bin_star):
            Sigma1_star[i, j] = Bin_star[idx]
        else:
            break

    U2, S2, V2t = np.linalg.svd(Sigma1_star)
    cA1_star = U1 @ np.diag(S2) @ V1t
    cA1_star_flat = cA1_star.flatten()[:required_length]
    cA1_star_trimmed = cA1_star_flat[:cA1_original_length]

    coeffs[0] = (cA1_star_trimmed, cD1)
    reconstructed_signal = pywt.iswt(coeffs, 'haar')[:len(signal)]

    result = {
        'reconstructed_signal': reconstructed_signal,
        'P': P,
        'U2': U2,
        'V2t': V2t,
        'cA1_original_length': cA1_original_length,
        'required_length': required_length,
        'N': N
    }
    Q_extracted, Bin1 = extract_private_info(result)

    ncc_private = calculate_ncc_private(Bin, Bin1)
    ber_private = calculate_ber_private(Bin, Bin1)

    min_length = min(len(signal), len(reconstructed_signal))
    original_signal = signal[:min_length]
    reconstructed_signal = reconstructed_signal[:min_length]
    psnr = calculate_psnr(original_signal, reconstructed_signal)
    mse = mean_squared_error(original_signal, reconstructed_signal)
    prd = calculate_prd(original_signal, reconstructed_signal)
    r = calculate_correlation(original_signal, reconstructed_signal)
    ed = calculate_ed(original_signal, reconstructed_signal)
    ncc_signal = calculate_ncc(original_signal, reconstructed_signal)
    ber_signal = calculate_ber(original_signal, reconstructed_signal)
    ssim_value = calculate_ssim(original_signal, reconstructed_signal)

    return {
        'PSNR': psnr,
        'MSE': mse,
        'PRD': prd,
        'r': r,
        'ED': ed,
        'NCC_signal': ncc_signal,
        'BER_signal': ber_signal,
        'NCC_private': ncc_private,
        'BER_private': ber_private,
        'SSIM': ssim_value,
        'Original_Message': Q,
        'Extracted_Message': Q_extracted
    }

def extract_private_info(result):
    signal_star = result['reconstructed_signal']
    P = result['P']
    U2 = result['U2']
    V2t = result['V2t']
    cA1_original_length = result['cA1_original_length']
    required_length = result['required_length']
    N = result['N']

    coeffs_star = pywt.swt(signal_star, 'haar', level=1, start_level=0, axis=-1)
    cA1_star, _ = coeffs_star[0]

    if len(cA1_star) < required_length:
        cA1_star_padded = np.pad(cA1_star, (0, required_length - len(cA1_star)), 'constant')
    else:
        cA1_star_padded = cA1_star[:required_length]

    cA1_star_matrix = cA1_star_padded.reshape((N, N))
    _, S2, _ = np.linalg.svd(cA1_star_matrix)

    Sigma2 = np.diag(S2)
    Sigma1_star = U2 @ Sigma2 @ V2t

    off_diag_indices = np.where(~np.eye(N, dtype=bool))
    Bin_star_extracted = []
    for idx, (i, j) in enumerate(zip(off_diag_indices[0], off_diag_indices[1])):
        if idx < len(P):
            Bin_star_extracted.append(Sigma1_star[i, j])
        else:
            break
    Bin_star_extracted = np.array(Bin_star_extracted)

    Bin1 = np.round(Bin_star_extracted / P).astype(int)
    Bin1 = np.clip(Bin1, 0, 1)

    Q_extracted = decode_private_info(Bin1)
    return Q_extracted, Bin1

def calculate_ncc_private(Bin, Bin_extracted):
    numerator = np.sum(Bin * Bin_extracted)
    denominator = np.sqrt(np.sum(Bin ** 2) * np.sum(Bin_extracted ** 2))
    return numerator / denominator

def calculate_ber_private(Bin, Bin_extracted):
    return np.sum(Bin != Bin_extracted) / len(Bin)

def analyze_channel_properties(subject_data, channel_names):
    channel_stats = []
    for i, channel_data in enumerate(subject_data):
        mean_amplitude = np.mean(np.abs(channel_data))
        std_dev = np.std(channel_data)
        snr = 10 * np.log10(mean_amplitude / std_dev) if std_dev != 0 else float('inf')
        channel_stats.append({
            'Channel': channel_names[i],
            'Mean_Amplitude': mean_amplitude,
            'Std_Dev': std_dev,
            'SNR': snr
        })
    return pd.DataFrame(channel_stats)

data_path = "/kaggle/input/graz-a"
selected_channels = ['EEG-Fz', 'EEG-0', 'EEG-1', 'EEG-2', 'EEG-3', 'EEG-4', 'EEG-5', 'EEG-C3']
train_files = [f for f in os.listdir(data_path) if f.endswith('T.gdf')]

all_subjects_data = []
channel_names = selected_channels
for gdf_file in train_files:
    raw = mne.io.read_raw_gdf(os.path.join(data_path, gdf_file), preload=True)
    raw.pick(selected_channels)
    data = raw.get_data()[:, :1600]
    all_subjects_data.append(data)

all_subjects_data = np.array(all_subjects_data)

channel_properties_all = []
for subject_data in all_subjects_data:
    channel_stats_df = analyze_channel_properties(subject_data, channel_names)
    channel_properties_all.append(channel_stats_df)

channel_properties_df = pd.concat(channel_properties_all).groupby('Channel').mean().reset_index()
channel_properties_df.to_excel("EEG_Channel_Properties.xlsx", index=False)
print("Channel Properties saved as 'EEG_Channel_Properties.xlsx'")

optimal_channel = channel_properties_df.loc[channel_properties_df['SNR'].idxmax()]['Channel']
print("Optimal Channel (Highest SNR):", optimal_channel)

results_all = []
errors_all = []
for subject_index, subject_data in enumerate(all_subjects_data):
    for i, channel_data in enumerate(subject_data):
        try:
            metrics = process_eeg_signal_ndwpt(channel_data)
            metrics['Channel'] = channel_names[i]
            metrics['Subject'] = subject_index + 1
            if metrics['Original_Message'] != metrics['Extracted_Message']:
                print(f"Subject {subject_index+1}, Channel {channel_names[i]}: Messages do NOT match.")
            else:
                print(f"Subject {subject_index+1}, Channel {channel_names[i]}: Messages match.")
            metrics.pop('Original_Message')
            metrics.pop('Extracted_Message')
            results_all.append(metrics)
        except Exception as e:
            error_message = f"Error processing subject {subject_index+1}, channel {channel_names[i]}: {e}"
            print(error_message)
            errors_all.append(error_message)

results_optimal = []
errors_optimal = []
for subject_index, subject_data in enumerate(all_subjects_data):
    for i, channel_data in enumerate(subject_data):
        if channel_names[i] == optimal_channel:
            try:
                metrics = process_eeg_signal_ndwpt(channel_data)
                metrics['Channel'] = channel_names[i]
                metrics['Subject'] = subject_index + 1
                if metrics['Original_Message'] != metrics['Extracted_Message']:
                    print(f"Subject {subject_index+1}, Optimal Channel {channel_names[i]}: Messages do NOT match.")
                else:
                    print(f"Subject {subject_index+1}, Optimal Channel {channel_names[i]}: Messages match.")
                metrics.pop('Original_Message')
                metrics.pop('Extracted_Message')
                results_optimal.append(metrics)
            except Exception as e:
                error_message = f"Error in optimal channel {channel_names[i]}: {e}"
                print(error_message)
                errors_optimal.append(error_message)

results_all_df = pd.DataFrame(results_all)
if results_all_df.empty:
    print("Warning: No data processed for all channels. Check errors.")
    results_all_df = pd.DataFrame(columns=['Channel', 'Subject'])

results_optimal_df = pd.DataFrame(results_optimal) if results_optimal else pd.DataFrame(columns=results_all_df.columns)
if results_optimal_df.empty:
    print("Warning: No data processed for optimal channel. Check errors.")

embedding_metrics = ['PSNR', 'MSE', 'PRD', 'r', 'ED', 'NCC_signal', 'BER_signal', 'SSIM']
extraction_metrics = ['NCC_private', 'BER_private']
all_metrics = embedding_metrics + extraction_metrics

combined_metrics_all_df = results_all_df.groupby(['Channel'])[all_metrics].mean().reset_index()
combined_metrics_all_df = combined_metrics_all_df.rename(columns={
    'NCC_signal': 'NCC',
    'BER_signal': 'BER',
    'NCC_private': 'NCC (Private)',
    'BER_private': 'BER (Private)'
})

combined_metrics_optimal_df = results_optimal_df.groupby(['Channel'])[all_metrics].mean().reset_index()
combined_metrics_optimal_df = combined_metrics_optimal_df.rename(columns={
    'NCC_signal': 'NCC',
    'BER_signal': 'BER',
    'NCC_private': 'NCC (Private)',
    'BER_private': 'BER (Private)'
})

stats_results = []
for metric in all_metrics:
    for channel in channel_names:
        channel_data = results_all_df[results_all_df['Channel'] == channel][metric].dropna()
        if len(channel_data) > 1:
            mean, std_err, ci = calculate_confidence_interval(channel_data)
            stats_results.append({
                'Channel': channel,
                'Metric': metric,
                'Mean': mean,
                'Std_Dev': np.std(channel_data),
                'CI_Lower': ci[0],
                'CI_Upper': ci[1]
            })

stats_df = pd.DataFrame(stats_results)

combined_metrics_all_df.to_excel("EEG_All_Metrics.xlsx", index=False)
combined_metrics_optimal_df.to_excel("EEG_Optimal_Channels_Metrics.xlsx", index=False)
stats_df.to_excel("EEG_Stats.xlsx", index=False)

print("Results DataFrame Columns:", results_all_df.columns)
print("Results DataFrame Head:\n", results_all_df.head())
print("Total number of errors (all channels):", len(errors_all))
print("Total number of successful metrics (all channels):", len(results_all))
print("Total number of successful metrics (optimal channel):", len(results_optimal))
print("All Metrics saved as 'EEG_All_Metrics.xlsx'")
print("Optimal Channel Metrics saved as 'EEG_Optimal_Channels_Metrics.xlsx'")
print("Statistical Analysis saved as 'EEG_Stats.xlsx'")

# File save statement
print("Python file has been saved as eeg_steganography.py")
